# Supplementary material for: Investigation of Chemical Profiles of Different Parts of Morus alba Using a Combination of Molecular Networking Methods with Mass Spectral Data from Two Ionization Modes of LC/MS
Source: Plants (Basel). 2021 Aug 19;10(8):1711. doi: 10.3390/plants10081711 (PMC8398940; doi:10.3390/plants10081711)
Supplement: Supplementary file 1 [file plants-10-01711-s001.zip]

Archive with 1 entries (1 files):
- plants-1329720-supplementary.pptx
